# Supplementary material for: Time-Related Eating Patterns Are Associated with the Total Daily Intake of Calories and Macronutrients in Day and Night Shift Workers
Source: Nutrients. 2022 May 25;14(11):2202. doi: 10.3390/nu14112202 (PMC9182503; doi:10.3390/nu14112202)
Supplement: Supplementary file 1 [file nutrients-14-02202-s001.zip]

Archive with 1 entries (1 files):
- nutrients-1688230-supplementary.pdf
